# Supplementary material for: NHANES 2011–2014 Reveals Decreased Cognitive Performance in U.S. Older Adults with Metabolic Syndrome Combinations
Source: Int J Environ Res Public Health. 2023 Mar 24;20(7):5257. doi: 10.3390/ijerph20075257 (PMC10093810; doi:10.3390/ijerph20075257)
Supplement: Supplementary file 1 [file ijerph-20-05257-s001.zip]

Archive with 1 entries (1 files):
- ijerph-2135158-supplementary.pdf
